# Supplementary material for: CT-based subregional and peritumoral radiomics for predicting pathological T stage of clear cell renal cell carcinoma: an exploratory study of biological mechanisms
Source: Insights Imaging. 2026 Feb 16;17:50. doi: 10.1186/s13244-026-02226-3 (PMC12909736; doi:10.1186/s13244-026-02226-3)
Supplement: Supplementary file 2 — Supplementary information [file 13244_2026_2226_MOESM2_ESM.xlsx]

## Sheet: Sheet1
Feature	Intra_observer_ICC	Inter_observer_ICC
log_sigma_1_0_mm_3D_firstorder_10Percentile	0.707968	0.224885
log_sigma_1_0_mm_3D_firstorder_90Percentile	0.831659	0.994029
log_sigma_1_0_mm_3D_firstorder_Energy	0.890143	0.93458
log_sigma_1_0_mm_3D_firstorder_Entropy	0.88002	0.857125
log_sigma_1_0_mm_3D_firstorder_InterquartileRange	0.889321	0.777897
log_sigma_1_0_mm_3D_firstorder_Kurtosis	0.90373	0.990286
log_sigma_1_0_mm_3D_firstorder_Maximum	0.783719	0.870512
log_sigma_1_0_mm_3D_firstorder_Mean	0.923536	0.760093
log_sigma_1_0_mm_3D_firstorder_MeanAbsoluteDeviation	0.830046	0.925539
log_sigma_1_0_mm_3D_firstorder_Median	0.754186	0.7844
log_sigma_1_0_mm_3D_firstorder_Minimum	0.774321	0.763154
log_sigma_1_0_mm_3D_firstorder_Range	0.924207	0.817803
log_sigma_1_0_mm_3D_firstorder_RobustMeanAbsoluteDeviation	0.829165	0.954269
log_sigma_1_0_mm_3D_firstorder_RootMeanSquared	0.81626	0.789239
log_sigma_1_0_mm_3D_firstorder_Skewness	0.79715	0.98974
log_sigma_1_0_mm_3D_firstorder_TotalEnergy	0.81882	0.791849
log_sigma_1_0_mm_3D_firstorder_Uniformity	0.969067	0.967772
log_sigma_1_0_mm_3D_firstorder_Variance	0.781965	0.890897
log_sigma_1_0_mm_3D_glcm_Autocorrelation	0.753515	0.915844
log_sigma_1_0_mm_3D_glcm_ClusterProminence	0.766133	0.810951
log_sigma_1_0_mm_3D_glcm_ClusterShade	0.818215	0.945745
log_sigma_1_0_mm_3D_glcm_ClusterTendency	0.908155	0.886518
log_sigma_1_0_mm_3D_glcm_Contrast	0.829704	0.783901
log_sigma_1_0_mm_3D_glcm_Correlation	0.864691	0.786675
log_sigma_1_0_mm_3D_glcm_DifferenceAverage	0.892681	0.805482
log_sigma_1_0_mm_3D_glcm_DifferenceEntropy	0.823167	0.911184
log_sigma_1_0_mm_3D_glcm_DifferenceVariance	0.956973	0.804534
log_sigma_1_0_mm_3D_glcm_Id	0.991475	0.915898
log_sigma_1_0_mm_3D_glcm_Idm	0.877869	0.891844
log_sigma_1_0_mm_3D_glcm_Idmn	0.817925	0.808405
log_sigma_1_0_mm_3D_glcm_Idn	0.909606	0.822609
log_sigma_1_0_mm_3D_glcm_Imc1	0.977281	0.863332
log_sigma_1_0_mm_3D_glcm_Imc2	0.766033	0.969892
log_sigma_1_0_mm_3D_glcm_InverseVariance	0.876235	0.836792
log_sigma_1_0_mm_3D_glcm_JointAverage	0.889085	0.909393
log_sigma_1_0_mm_3D_glcm_JointEnergy	0.872567	0.821287
log_sigma_1_0_mm_3D_glcm_JointEntropy	0.966111	0.782297
log_sigma_1_0_mm_3D_glcm_MaximumProbability	0.767881	0.394873
log_sigma_1_0_mm_3D_glcm_SumEntropy	0.961765	0.774229
log_sigma_1_0_mm_3D_glcm_SumSquares	0.989705	0.961392
log_sigma_1_0_mm_3D_gldm_DependenceEntropy	0.865455	0.952507
log_sigma_1_0_mm_3D_gldm_DependenceNonUniformity	0.880689	0.922317
log_sigma_1_0_mm_3D_gldm_DependenceNonUniformityNormalized	0.506783	0.403182
log_sigma_1_0_mm_3D_gldm_DependenceVariance	0.926531	0.773382
log_sigma_1_0_mm_3D_gldm_GrayLevelNonUniformity	0.793508	0.862794
log_sigma_1_0_mm_3D_gldm_GrayLevelVariance	0.97434	0.75349
log_sigma_1_0_mm_3D_gldm_HighGrayLevelEmphasis	0.995371	0.845052
log_sigma_1_0_mm_3D_gldm_LargeDependenceEmphasis	0.761845	0.91765
log_sigma_1_0_mm_3D_gldm_LargeDependenceHighGrayLevelEmphasis	0.794747	0.787404
log_sigma_1_0_mm_3D_gldm_LargeDependenceLowGrayLevelEmphasis	0.997793	0.901745
log_sigma_1_0_mm_3D_gldm_LowGrayLevelEmphasis	0.930005	0.761732
log_sigma_1_0_mm_3D_gldm_SmallDependenceEmphasis	0.956382	0.757524
log_sigma_1_0_mm_3D_gldm_SmallDependenceHighGrayLevelEmphasis	0.897725	0.492972
log_sigma_1_0_mm_3D_gldm_SmallDependenceLowGrayLevelEmphasis	0.829417	0.679563
log_sigma_1_0_mm_3D_glrlm_GrayLevelNonUniformity	0.849865	0.966657
log_sigma_1_0_mm_3D_glrlm_GrayLevelNonUniformityNormalized	0.771111	0.860304
log_sigma_1_0_mm_3D_glrlm_GrayLevelVariance	0.785909	0.808056
log_sigma_1_0_mm_3D_glrlm_HighGrayLevelRunEmphasis	0.779063	0.938146
log_sigma_1_0_mm_3D_glrlm_LongRunEmphasis	0.764225	0.843492
log_sigma_1_0_mm_3D_glrlm_LongRunHighGrayLevelEmphasis	0.812037	0.822493
log_sigma_1_0_mm_3D_glrlm_LongRunLowGrayLevelEmphasis	0.809722	0.936209
log_sigma_1_0_mm_3D_glrlm_LowGrayLevelRunEmphasis	0.793702	0.851832
log_sigma_1_0_mm_3D_glrlm_RunEntropy	0.820566	0.99521
log_sigma_1_0_mm_3D_glrlm_RunLengthNonUniformity	0.876987	0.915699
log_sigma_1_0_mm_3D_glrlm_RunLengthNonUniformityNormalized	0.788336	0.941012
log_sigma_1_0_mm_3D_glrlm_RunPercentage	0.838992	0.154478
log_sigma_1_0_mm_3D_glrlm_RunVariance	0.873727	0.907887
log_sigma_1_0_mm_3D_glrlm_ShortRunEmphasis	0.991224	0.918473
log_sigma_1_0_mm_3D_glrlm_ShortRunHighGrayLevelEmphasis	0.774395	0.770675
log_sigma_1_0_mm_3D_glrlm_ShortRunLowGrayLevelEmphasis	0.868369	0.872764
log_sigma_1_0_mm_3D_glszm_GrayLevelNonUniformity	0.990738	0.764699
log_sigma_1_0_mm_3D_glszm_GrayLevelNonUniformityNormalized	0.965508	0.794513
log_sigma_1_0_mm_3D_glszm_GrayLevelVariance	0.855413	0.961128
log_sigma_1_0_mm_3D_glszm_HighGrayLevelZoneEmphasis	0.153761	0.761537
log_sigma_1_0_mm_3D_glszm_LargeAreaEmphasis	0.88991	0.951886
log_sigma_1_0_mm_3D_glszm_LargeAreaHighGrayLevelEmphasis	0.980893	0.791282
log_sigma_1_0_mm_3D_glszm_LargeAreaLowGrayLevelEmphasis	0.767913	0.914827
log_sigma_1_0_mm_3D_glszm_LowGrayLevelZoneEmphasis	0.880329	0.820317
log_sigma_1_0_mm_3D_glszm_SizeZoneNonUniformity	0.756549	0.757362
log_sigma_1_0_mm_3D_glszm_SizeZoneNonUniformityNormalized	0.876053	0.793543
log_sigma_1_0_mm_3D_glszm_SmallAreaEmphasis	0.94201	0.914877
log_sigma_1_0_mm_3D_glszm_SmallAreaHighGrayLevelEmphasis	0.769724	0.930619
log_sigma_1_0_mm_3D_glszm_SmallAreaLowGrayLevelEmphasis	0.934956	0.843977
log_sigma_1_0_mm_3D_glszm_ZoneEntropy	0.763419	0.754671
log_sigma_1_0_mm_3D_glszm_ZonePercentage	0.992962	0.920969
log_sigma_1_0_mm_3D_glszm_ZoneVariance	0.897297	0.834391
log_sigma_1_0_mm_3D_ngtdm_Busyness	0.904428	0.850567
log_sigma_1_0_mm_3D_ngtdm_Coarseness	0.851598	0.968497
log_sigma_1_0_mm_3D_ngtdm_Complexity	0.828873	0.841638
log_sigma_1_0_mm_3D_ngtdm_Contrast	0.87702	0.852849
log_sigma_1_0_mm_3D_ngtdm_Strength	0.881947	0.869543
log_sigma_2_0_mm_3D_firstorder_10Percentile	0.962123	0.893956
log_sigma_2_0_mm_3D_firstorder_90Percentile	0.993284	0.98676
log_sigma_2_0_mm_3D_firstorder_Energy	0.85201	0.970919
log_sigma_2_0_mm_3D_firstorder_Entropy	0.987954	0.879071
log_sigma_2_0_mm_3D_firstorder_InterquartileRange	0.935359	0.99808
log_sigma_2_0_mm_3D_firstorder_Kurtosis	0.838436	0.80411
log_sigma_2_0_mm_3D_firstorder_Maximum	0.913052	0.939693
log_sigma_2_0_mm_3D_firstorder_Mean	0.916781	0.912143
log_sigma_2_0_mm_3D_firstorder_MeanAbsoluteDeviation	0.767245	0.139898
log_sigma_2_0_mm_3D_firstorder_Median	0.263549	0.245604
log_sigma_2_0_mm_3D_firstorder_Minimum	0.353873	0.857647
log_sigma_2_0_mm_3D_firstorder_Range	0.835088	0.815428
log_sigma_2_0_mm_3D_firstorder_RobustMeanAbsoluteDeviation	0.992315	0.874717
log_sigma_2_0_mm_3D_firstorder_RootMeanSquared	0.936048	0.79916
log_sigma_2_0_mm_3D_firstorder_Skewness	0.922822	0.828546
log_sigma_2_0_mm_3D_firstorder_TotalEnergy	0.815164	0.859343
log_sigma_2_0_mm_3D_firstorder_Uniformity	0.842327	0.778497
log_sigma_2_0_mm_3D_firstorder_Variance	0.765298	0.825526
log_sigma_2_0_mm_3D_glcm_Autocorrelation	0.966791	0.759337
log_sigma_2_0_mm_3D_glcm_ClusterProminence	0.863983	0.751004
log_sigma_2_0_mm_3D_glcm_ClusterShade	0.840655	0.887294
log_sigma_2_0_mm_3D_glcm_ClusterTendency	0.891112	0.860546
log_sigma_2_0_mm_3D_glcm_Contrast	0.996532	0.810376
log_sigma_2_0_mm_3D_glcm_Correlation	0.826945	0.919842
log_sigma_2_0_mm_3D_glcm_DifferenceAverage	0.791635	0.770865
log_sigma_2_0_mm_3D_glcm_DifferenceEntropy	0.903331	0.80447
log_sigma_2_0_mm_3D_glcm_DifferenceVariance	0.774844	0.769733
log_sigma_2_0_mm_3D_glcm_Id	0.921947	0.993866
log_sigma_2_0_mm_3D_glcm_Idm	0.761167	0.774184
log_sigma_2_0_mm_3D_glcm_Idmn	0.994299	0.843032
log_sigma_2_0_mm_3D_glcm_Idn	0.953504	0.926635
log_sigma_2_0_mm_3D_glcm_Imc1	0.984896	0.95776
log_sigma_2_0_mm_3D_glcm_Imc2	0.84814	0.378011
log_sigma_2_0_mm_3D_glcm_InverseVariance	0.823175	0.292301
log_sigma_2_0_mm_3D_glcm_JointAverage	0.935458	0.769676
log_sigma_2_0_mm_3D_glcm_JointEnergy	0.913597	0.922592
log_sigma_2_0_mm_3D_glcm_JointEntropy	0.770478	0.922678
log_sigma_2_0_mm_3D_glcm_MaximumProbability	0.933685	0.813609
log_sigma_2_0_mm_3D_glcm_SumEntropy	0.953845	0.547705
log_sigma_2_0_mm_3D_glcm_SumSquares	0.958453	0.772513
log_sigma_2_0_mm_3D_gldm_DependenceEntropy	0.968093	0.911973
log_sigma_2_0_mm_3D_gldm_DependenceNonUniformity	0.797956	0.936216
log_sigma_2_0_mm_3D_gldm_DependenceNonUniformityNormalized	0.982903	0.232762
log_sigma_2_0_mm_3D_gldm_DependenceVariance	0.186332	0.333154
log_sigma_2_0_mm_3D_gldm_GrayLevelNonUniformity	0.804082	0.846274
log_sigma_2_0_mm_3D_gldm_GrayLevelVariance	0.87695	0.963978
log_sigma_2_0_mm_3D_gldm_HighGrayLevelEmphasis	0.886346	0.921912
log_sigma_2_0_mm_3D_gldm_LargeDependenceEmphasis	0.952624	0.774246
log_sigma_2_0_mm_3D_gldm_LargeDependenceHighGrayLevelEmphasis	0.941214	0.799989
log_sigma_2_0_mm_3D_gldm_LargeDependenceLowGrayLevelEmphasis	0.91053	0.799064
log_sigma_2_0_mm_3D_gldm_LowGrayLevelEmphasis	0.9743	0.945693
log_sigma_2_0_mm_3D_gldm_SmallDependenceEmphasis	0.789599	0.966849
log_sigma_2_0_mm_3D_gldm_SmallDependenceHighGrayLevelEmphasis	0.810721	0.89397
log_sigma_2_0_mm_3D_gldm_SmallDependenceLowGrayLevelEmphasis	0.885813	0.773498
log_sigma_2_0_mm_3D_glrlm_GrayLevelNonUniformity	0.830161	0.759519
log_sigma_2_0_mm_3D_glrlm_GrayLevelNonUniformityNormalized	0.797858	0.759264
log_sigma_2_0_mm_3D_glrlm_GrayLevelVariance	0.81929	0.849862
log_sigma_2_0_mm_3D_glrlm_HighGrayLevelRunEmphasis	0.87791	0.916558
log_sigma_2_0_mm_3D_glrlm_LongRunEmphasis	0.399911	0.440236
log_sigma_2_0_mm_3D_glrlm_LongRunHighGrayLevelEmphasis	0.887511	0.99036
log_sigma_2_0_mm_3D_glrlm_LongRunLowGrayLevelEmphasis	0.593236	0.509199
log_sigma_2_0_mm_3D_glrlm_LowGrayLevelRunEmphasis	0.858947	0.873842
log_sigma_2_0_mm_3D_glrlm_RunEntropy	0.834415	0.839853
log_sigma_2_0_mm_3D_glrlm_RunLengthNonUniformity	0.970743	0.793897
log_sigma_2_0_mm_3D_glrlm_RunLengthNonUniformityNormalized	0.800571	0.809399
log_sigma_2_0_mm_3D_glrlm_RunPercentage	0.854197	0.886208
log_sigma_2_0_mm_3D_glrlm_RunVariance	0.81105	0.968402
log_sigma_2_0_mm_3D_glrlm_ShortRunEmphasis	0.904741	0.846112
log_sigma_2_0_mm_3D_glrlm_ShortRunHighGrayLevelEmphasis	0.913784	0.967091
log_sigma_2_0_mm_3D_glrlm_ShortRunLowGrayLevelEmphasis	0.861318	0.92063
log_sigma_2_0_mm_3D_glszm_GrayLevelNonUniformity	0.78175	0.941963
log_sigma_2_0_mm_3D_glszm_GrayLevelNonUniformityNormalized	0.943956	0.916697
log_sigma_2_0_mm_3D_glszm_GrayLevelVariance	0.845942	0.835793
log_sigma_2_0_mm_3D_glszm_HighGrayLevelZoneEmphasis	0.981263	0.992967
log_sigma_2_0_mm_3D_glszm_LargeAreaEmphasis	0.751044	0.908578
log_sigma_2_0_mm_3D_glszm_LargeAreaHighGrayLevelEmphasis	0.964248	0.992898
log_sigma_2_0_mm_3D_glszm_LargeAreaLowGrayLevelEmphasis	0.305809	0.96266
log_sigma_2_0_mm_3D_glszm_LowGrayLevelZoneEmphasis	0.997535	0.783354
log_sigma_2_0_mm_3D_glszm_SizeZoneNonUniformity	0.891192	0.89223
log_sigma_2_0_mm_3D_glszm_SizeZoneNonUniformityNormalized	0.756267	0.996899
log_sigma_2_0_mm_3D_glszm_SmallAreaEmphasis	0.262027	0.172549
log_sigma_2_0_mm_3D_glszm_SmallAreaHighGrayLevelEmphasis	0.986747	0.771573
log_sigma_2_0_mm_3D_glszm_SmallAreaLowGrayLevelEmphasis	0.803461	0.925335
log_sigma_2_0_mm_3D_glszm_ZoneEntropy	0.775257	0.845011
log_sigma_2_0_mm_3D_glszm_ZonePercentage	0.862461	0.768947
log_sigma_2_0_mm_3D_glszm_ZoneVariance	0.976492	0.851734
log_sigma_2_0_mm_3D_ngtdm_Busyness	0.978676	0.881024
log_sigma_2_0_mm_3D_ngtdm_Coarseness	0.791198	0.860411
log_sigma_2_0_mm_3D_ngtdm_Complexity	0.779029	0.919671
log_sigma_2_0_mm_3D_ngtdm_Contrast	0.729275	0.75507
log_sigma_2_0_mm_3D_ngtdm_Strength	0.910729	0.560949
log_sigma_3_0_mm_3D_firstorder_10Percentile	0.838535	0.767992
log_sigma_3_0_mm_3D_firstorder_90Percentile	0.337662	0.781435
log_sigma_3_0_mm_3D_firstorder_Energy	0.973733	0.792188
log_sigma_3_0_mm_3D_firstorder_Entropy	0.246989	0.899975
log_sigma_3_0_mm_3D_firstorder_InterquartileRange	0.999714	0.80953
log_sigma_3_0_mm_3D_firstorder_Kurtosis	0.964546	0.81384
log_sigma_3_0_mm_3D_firstorder_Maximum	0.535111	0.341152
log_sigma_3_0_mm_3D_firstorder_Mean	0.946177	0.870725
log_sigma_3_0_mm_3D_firstorder_MeanAbsoluteDeviation	0.949852	0.780835
log_sigma_3_0_mm_3D_firstorder_Median	0.751687	0.80229
log_sigma_3_0_mm_3D_firstorder_Minimum	0.951879	0.892301
log_sigma_3_0_mm_3D_firstorder_Range	0.833876	0.910276
log_sigma_3_0_mm_3D_firstorder_RobustMeanAbsoluteDeviation	0.908284	0.757946
log_sigma_3_0_mm_3D_firstorder_RootMeanSquared	0.677449	0.898137
log_sigma_3_0_mm_3D_firstorder_Skewness	0.903977	0.7561
log_sigma_3_0_mm_3D_firstorder_TotalEnergy	0.766154	0.878119
log_sigma_3_0_mm_3D_firstorder_Uniformity	0.933355	0.984911
log_sigma_3_0_mm_3D_firstorder_Variance	0.813002	0.993546
log_sigma_3_0_mm_3D_glcm_Autocorrelation	0.899218	0.870739
log_sigma_3_0_mm_3D_glcm_ClusterProminence	0.988563	0.975926
log_sigma_3_0_mm_3D_glcm_ClusterShade	0.884964	0.981906
log_sigma_3_0_mm_3D_glcm_ClusterTendency	0.756392	0.799795
log_sigma_3_0_mm_3D_glcm_Contrast	0.952159	0.906017
log_sigma_3_0_mm_3D_glcm_Correlation	0.760163	0.960777
log_sigma_3_0_mm_3D_glcm_DifferenceAverage	0.779389	0.856384
log_sigma_3_0_mm_3D_glcm_DifferenceEntropy	0.849189	0.84289
log_sigma_3_0_mm_3D_glcm_DifferenceVariance	0.869079	0.925512
log_sigma_3_0_mm_3D_glcm_Id	0.956604	0.893791
log_sigma_3_0_mm_3D_glcm_Idm	0.929292	0.833317
log_sigma_3_0_mm_3D_glcm_Idmn	0.79608	0.998041
log_sigma_3_0_mm_3D_glcm_Idn	0.868901	0.810654
log_sigma_3_0_mm_3D_glcm_Imc1	0.97888	0.861294
log_sigma_3_0_mm_3D_glcm_Imc2	0.772933	0.761028
log_sigma_3_0_mm_3D_glcm_InverseVariance	0.855213	0.863681
log_sigma_3_0_mm_3D_glcm_JointAverage	0.775598	0.948661
log_sigma_3_0_mm_3D_glcm_JointEnergy	0.945024	0.768395
log_sigma_3_0_mm_3D_glcm_JointEntropy	0.866529	0.818917
log_sigma_3_0_mm_3D_glcm_MaximumProbability	0.822502	0.426188
log_sigma_3_0_mm_3D_glcm_SumEntropy	0.990785	0.898479
log_sigma_3_0_mm_3D_glcm_SumSquares	0.77134	0.946151
log_sigma_3_0_mm_3D_gldm_DependenceEntropy	0.929705	0.90647
log_sigma_3_0_mm_3D_gldm_DependenceNonUniformity	0.488534	0.875611
log_sigma_3_0_mm_3D_gldm_DependenceNonUniformityNormalized	0.549893	0.589125
log_sigma_3_0_mm_3D_gldm_DependenceVariance	0.776736	0.60834
log_sigma_3_0_mm_3D_gldm_GrayLevelNonUniformity	0.995921	0.955304
log_sigma_3_0_mm_3D_gldm_GrayLevelVariance	0.758058	0.83878
log_sigma_3_0_mm_3D_gldm_HighGrayLevelEmphasis	0.888063	0.951421
log_sigma_3_0_mm_3D_gldm_LargeDependenceEmphasis	0.929792	0.944735
log_sigma_3_0_mm_3D_gldm_LargeDependenceHighGrayLevelEmphasis	0.927692	0.773599
log_sigma_3_0_mm_3D_gldm_LargeDependenceLowGrayLevelEmphasis	0.945514	0.753201
log_sigma_3_0_mm_3D_gldm_LowGrayLevelEmphasis	0.99643	0.884978
log_sigma_3_0_mm_3D_gldm_SmallDependenceEmphasis	0.751381	0.921743
log_sigma_3_0_mm_3D_gldm_SmallDependenceHighGrayLevelEmphasis	0.93754	0.968002
log_sigma_3_0_mm_3D_gldm_SmallDependenceLowGrayLevelEmphasis	0.923149	0.775349
log_sigma_3_0_mm_3D_glrlm_GrayLevelNonUniformity	0.97191	0.761809
log_sigma_3_0_mm_3D_glrlm_GrayLevelNonUniformityNormalized	0.781242	0.799455
log_sigma_3_0_mm_3D_glrlm_GrayLevelVariance	0.843195	0.926893
log_sigma_3_0_mm_3D_glrlm_HighGrayLevelRunEmphasis	0.893243	0.967461
log_sigma_3_0_mm_3D_glrlm_LongRunEmphasis	0.952304	0.751122
log_sigma_3_0_mm_3D_glrlm_LongRunHighGrayLevelEmphasis	0.781055	0.425809
log_sigma_3_0_mm_3D_glrlm_LongRunLowGrayLevelEmphasis	0.798794	0.858383
log_sigma_3_0_mm_3D_glrlm_LowGrayLevelRunEmphasis	0.775576	0.990301
log_sigma_3_0_mm_3D_glrlm_RunEntropy	0.833611	0.837358
log_sigma_3_0_mm_3D_glrlm_RunLengthNonUniformity	0.541802	0.817814
log_sigma_3_0_mm_3D_glrlm_RunLengthNonUniformityNormalized	0.926912	0.897117
log_sigma_3_0_mm_3D_glrlm_RunPercentage	0.782881	0.792193
log_sigma_3_0_mm_3D_glrlm_RunVariance	0.771786	0.835362
log_sigma_3_0_mm_3D_glrlm_ShortRunEmphasis	0.931323	0.990409
log_sigma_3_0_mm_3D_glrlm_ShortRunHighGrayLevelEmphasis	0.831551	0.822877
log_sigma_3_0_mm_3D_glrlm_ShortRunLowGrayLevelEmphasis	0.875798	0.908702
log_sigma_3_0_mm_3D_glszm_GrayLevelNonUniformity	0.829003	0.811509
log_sigma_3_0_mm_3D_glszm_GrayLevelNonUniformityNormalized	0.829555	0.887485
log_sigma_3_0_mm_3D_glszm_GrayLevelVariance	0.782775	0.795324
log_sigma_3_0_mm_3D_glszm_HighGrayLevelZoneEmphasis	0.823427	0.76666
log_sigma_3_0_mm_3D_glszm_LargeAreaEmphasis	0.757625	0.917305
log_sigma_3_0_mm_3D_glszm_LargeAreaHighGrayLevelEmphasis	0.826877	0.760969
log_sigma_3_0_mm_3D_glszm_LargeAreaLowGrayLevelEmphasis	0.91693	0.83145
log_sigma_3_0_mm_3D_glszm_LowGrayLevelZoneEmphasis	0.785536	0.999101
log_sigma_3_0_mm_3D_glszm_SizeZoneNonUniformity	0.920671	0.871865
log_sigma_3_0_mm_3D_glszm_SizeZoneNonUniformityNormalized	0.907722	0.752459
log_sigma_3_0_mm_3D_glszm_SmallAreaEmphasis	0.849816	0.87103
log_sigma_3_0_mm_3D_glszm_SmallAreaHighGrayLevelEmphasis	0.797249	0.893013
log_sigma_3_0_mm_3D_glszm_SmallAreaLowGrayLevelEmphasis	0.853353	0.933179
log_sigma_3_0_mm_3D_glszm_ZoneEntropy	0.821844	0.774728
log_sigma_3_0_mm_3D_glszm_ZonePercentage	0.804404	0.890615
log_sigma_3_0_mm_3D_glszm_ZoneVariance	0.95485	0.874119
log_sigma_3_0_mm_3D_ngtdm_Busyness	0.803721	0.944369
log_sigma_3_0_mm_3D_ngtdm_Coarseness	0.984635	0.83626
log_sigma_3_0_mm_3D_ngtdm_Complexity	0.804031	0.947128
log_sigma_3_0_mm_3D_ngtdm_Contrast	0.80558	0.883479
log_sigma_3_0_mm_3D_ngtdm_Strength	0.924804	0.919469
original_firstorder_10Percentile	0.891726	0.811253
original_firstorder_90Percentile	0.850249	0.885578
original_firstorder_Energy	0.961771	0.892347
original_firstorder_Entropy	0.770069	0.959551
original_firstorder_InterquartileRange	0.929014	0.859803
original_firstorder_Kurtosis	0.787693	0.782158
original_firstorder_Maximum	0.880051	0.996353
original_firstorder_Mean	0.953288	0.815647
original_firstorder_MeanAbsoluteDeviation	0.75226	0.545047
original_firstorder_Median	0.822691	0.868533
original_firstorder_Minimum	0.158481	0.846064
original_firstorder_Range	0.773475	0.652185
original_firstorder_RobustMeanAbsoluteDeviation	0.814734	0.850517
original_firstorder_RootMeanSquared	0.98324	0.955665
original_firstorder_Skewness	0.935689	0.926211
original_firstorder_TotalEnergy	0.57507	0.943557
original_firstorder_Uniformity	0.787776	0.613041
original_firstorder_Variance	0.789067	0.998821
original_glcm_Autocorrelation	0.993166	0.92749
original_glcm_ClusterProminence	0.186884	0.991702
original_glcm_ClusterShade	0.800848	0.820086
original_glcm_ClusterTendency	0.933876	0.894971
original_glcm_Contrast	0.85239	0.915736
original_glcm_Correlation	0.810949	0.956405
original_glcm_DifferenceAverage	0.911386	0.778107
original_glcm_DifferenceEntropy	0.978702	0.873151
original_glcm_DifferenceVariance	0.870759	0.923889
original_glcm_Id	0.949579	0.85905
original_glcm_Idm	0.799597	0.995769
original_glcm_Idmn	0.959381	0.78372
original_glcm_Idn	0.869135	0.865411
original_glcm_Imc1	0.801868	0.7563
original_glcm_Imc2	0.796921	0.860946
original_glcm_InverseVariance	0.806147	0.885443
original_glcm_JointAverage	0.957052	0.818804
original_glcm_JointEnergy	0.721593	0.904297
original_glcm_JointEntropy	0.909412	0.823686
original_glcm_MaximumProbability	0.891505	0.789363
original_glcm_SumEntropy	0.981591	0.999328
original_glcm_SumSquares	0.884744	0.896013
original_gldm_DependenceEntropy	0.763199	0.986225
original_gldm_DependenceNonUniformity	0.93172	0.786664
original_gldm_DependenceNonUniformityNormalized	0.912101	0.803035
original_gldm_DependenceVariance	0.964097	0.763969
original_gldm_GrayLevelNonUniformity	0.80328	0.964279
original_gldm_GrayLevelVariance	0.894348	0.859321
original_gldm_HighGrayLevelEmphasis	0.786501	0.818172
original_gldm_LargeDependenceEmphasis	0.899675	0.95751
original_gldm_LargeDependenceHighGrayLevelEmphasis	0.895711	0.765082
original_gldm_LargeDependenceLowGrayLevelEmphasis	0.99087	0.787221
original_gldm_LowGrayLevelEmphasis	0.968485	0.780934
original_gldm_SmallDependenceEmphasis	0.752228	0.764413
original_gldm_SmallDependenceHighGrayLevelEmphasis	0.955385	0.829058
original_gldm_SmallDependenceLowGrayLevelEmphasis	0.862865	0.974765
original_glrlm_GrayLevelNonUniformity	0.990685	0.839785
original_glrlm_GrayLevelNonUniformityNormalized	0.863849	0.965882
original_glrlm_GrayLevelVariance	0.871973	0.819594
original_glrlm_HighGrayLevelRunEmphasis	0.757866	0.976243
original_glrlm_LongRunEmphasis	0.974159	0.951734
original_glrlm_LongRunHighGrayLevelEmphasis	0.973178	0.858034
original_glrlm_LongRunLowGrayLevelEmphasis	0.765263	0.817225
original_glrlm_LowGrayLevelRunEmphasis	0.921325	0.903712
original_glrlm_RunEntropy	0.850217	0.930127
original_glrlm_RunLengthNonUniformity	0.808619	0.7933
original_glrlm_RunLengthNonUniformityNormalized	0.976434	0.76905
original_glrlm_RunPercentage	0.866011	0.963008
original_glrlm_RunVariance	0.753169	0.753149
original_glrlm_ShortRunEmphasis	0.98274	0.757883
original_glrlm_ShortRunHighGrayLevelEmphasis	0.751077	0.796998
original_glrlm_ShortRunLowGrayLevelEmphasis	0.908127	0.834426
original_glszm_GrayLevelNonUniformity	0.803508	0.868006
original_glszm_GrayLevelNonUniformityNormalized	0.719356	0.943515
original_glszm_GrayLevelVariance	0.668094	0.864668
original_glszm_HighGrayLevelZoneEmphasis	0.902308	0.782021
original_glszm_LargeAreaEmphasis	0.78193	0.906487
original_glszm_LargeAreaHighGrayLevelEmphasis	0.765409	0.901288
original_glszm_LargeAreaLowGrayLevelEmphasis	0.791409	0.843349
original_glszm_LowGrayLevelZoneEmphasis	0.803285	0.827201
original_glszm_SizeZoneNonUniformity	0.995409	0.884493
original_glszm_SizeZoneNonUniformityNormalized	0.910049	0.971952
original_glszm_SmallAreaEmphasis	0.980008	0.799103
original_glszm_SmallAreaHighGrayLevelEmphasis	0.836806	0.831283
original_glszm_SmallAreaLowGrayLevelEmphasis	0.905377	0.955985
original_glszm_ZoneEntropy	0.96516	0.866498
original_glszm_ZonePercentage	0.878253	0.883729
original_glszm_ZoneVariance	0.852319	0.883815
original_ngtdm_Busyness	0.905395	0.807652
original_ngtdm_Coarseness	0.990724	0.990657
original_ngtdm_Complexity	0.88082	0.808971
original_ngtdm_Contrast	0.794183	0.918397
original_ngtdm_Strength	0.85411	0.914049
wavelet_HHH_firstorder_10Percentile	0.192143	0.798897
wavelet_HHH_firstorder_90Percentile	0.813262	0.517429
wavelet_HHH_firstorder_Energy	0.827191	0.942438
wavelet_HHH_firstorder_Entropy	0.868811	0.81006
wavelet_HHH_firstorder_InterquartileRange	0.589008	0.832183
wavelet_HHH_firstorder_Kurtosis	0.929768	0.752116
wavelet_HHH_firstorder_Maximum	0.880595	0.933146
wavelet_HHH_firstorder_Mean	0.884633	0.898576
wavelet_HHH_firstorder_MeanAbsoluteDeviation	0.872943	0.793976
wavelet_HHH_firstorder_Median	0.810865	0.969078
wavelet_HHH_firstorder_Minimum	0.958277	0.92837
wavelet_HHH_firstorder_Range	0.944	0.815244
wavelet_HHH_firstorder_RobustMeanAbsoluteDeviation	0.861968	0.309794
wavelet_HHH_firstorder_RootMeanSquared	0.967252	0.921299
wavelet_HHH_firstorder_Skewness	0.861488	0.883215
wavelet_HHH_firstorder_TotalEnergy	0.791041	0.769567
wavelet_HHH_firstorder_Uniformity	0.997266	0.802682
wavelet_HHH_firstorder_Variance	0.798008	0.951079
wavelet_HHH_glcm_Autocorrelation	0.839367	0.785718
wavelet_HHH_glcm_ClusterProminence	0.891274	0.847695
wavelet_HHH_glcm_ClusterShade	0.877181	0.806531
wavelet_HHH_glcm_ClusterTendency	0.153291	0.924039
wavelet_HHH_glcm_Contrast	0.916849	0.168994
wavelet_HHH_glcm_Correlation	0.764958	0.715449
wavelet_HHH_glcm_DifferenceAverage	0.791751	0.921128
wavelet_HHH_glcm_DifferenceEntropy	0.670488	0.205077
wavelet_HHH_glcm_DifferenceVariance	0.908021	0.968493
wavelet_HHH_glcm_Id	0.969107	0.886449
wavelet_HHH_glcm_Idm	0.761331	0.980669
wavelet_HHH_glcm_Idmn	0.809218	0.905398
wavelet_HHH_glcm_Idn	0.61977	0.782137
wavelet_HHH_glcm_Imc1	0.994462	0.941126
wavelet_HHH_glcm_Imc2	0.807301	0.863689
wavelet_HHH_glcm_InverseVariance	0.833798	0.879049
wavelet_HHH_glcm_JointAverage	0.843159	0.153299
wavelet_HHH_glcm_JointEnergy	0.751934	0.89903
wavelet_HHH_glcm_JointEntropy	0.81138	0.795338
wavelet_HHH_glcm_MaximumProbability	0.824508	0.760153
wavelet_HHH_glcm_SumEntropy	0.803467	0.966661
wavelet_HHH_glcm_SumSquares	0.661642	0.321853
wavelet_HHH_gldm_DependenceEntropy	0.818505	0.954893
wavelet_HHH_gldm_DependenceNonUniformity	0.954675	0.753708
wavelet_HHH_gldm_DependenceNonUniformityNormalized	0.47045	0.308769
wavelet_HHH_gldm_DependenceVariance	0.920113	0.75708
wavelet_HHH_gldm_GrayLevelNonUniformity	0.820171	0.777299
wavelet_HHH_gldm_GrayLevelVariance	0.951905	0.995098
wavelet_HHH_gldm_HighGrayLevelEmphasis	0.809678	0.887219
wavelet_HHH_gldm_LargeDependenceEmphasis	0.803679	0.830784
wavelet_HHH_gldm_LargeDependenceHighGrayLevelEmphasis	0.854571	0.894043
wavelet_HHH_gldm_LargeDependenceLowGrayLevelEmphasis	0.931481	0.923688
wavelet_HHH_gldm_LowGrayLevelEmphasis	0.778299	0.828717
wavelet_HHH_gldm_SmallDependenceEmphasis	0.29139	0.683455
wavelet_HHH_gldm_SmallDependenceHighGrayLevelEmphasis	0.387063	0.206229
wavelet_HHH_gldm_SmallDependenceLowGrayLevelEmphasis	0.997963	0.777745
wavelet_HHH_glrlm_GrayLevelNonUniformity	0.794876	0.778706
wavelet_HHH_glrlm_GrayLevelNonUniformityNormalized	0.778739	0.636684
wavelet_HHH_glrlm_GrayLevelVariance	0.976185	0.763009
wavelet_HHH_glrlm_HighGrayLevelRunEmphasis	0.894216	0.932329
wavelet_HHH_glrlm_LongRunEmphasis	0.740896	0.851478
wavelet_HHH_glrlm_LongRunHighGrayLevelEmphasis	0.878659	0.836932
wavelet_HHH_glrlm_LongRunLowGrayLevelEmphasis	0.772801	0.765423
wavelet_HHH_glrlm_LowGrayLevelRunEmphasis	0.868888	0.797895
wavelet_HHH_glrlm_RunEntropy	0.99154	0.936335
wavelet_HHH_glrlm_RunLengthNonUniformity	0.822795	0.797142
wavelet_HHH_glrlm_RunLengthNonUniformityNormalized	0.9375	0.934168
wavelet_HHH_glrlm_RunPercentage	0.809432	0.873256
wavelet_HHH_glrlm_RunVariance	0.759298	0.828345
wavelet_HHH_glrlm_ShortRunEmphasis	0.82026	0.874878
wavelet_HHH_glrlm_ShortRunHighGrayLevelEmphasis	0.818306	0.907504
wavelet_HHH_glrlm_ShortRunLowGrayLevelEmphasis	0.822452	0.971896
wavelet_HHH_glszm_GrayLevelNonUniformity	0.78544	0.770867
wavelet_HHH_glszm_GrayLevelNonUniformityNormalized	0.857106	0.780407
wavelet_HHH_glszm_GrayLevelVariance	0.856912	0.895859
wavelet_HHH_glszm_HighGrayLevelZoneEmphasis	0.75795	0.989644
wavelet_HHH_glszm_LargeAreaEmphasis	0.883038	0.750289
wavelet_HHH_glszm_LargeAreaHighGrayLevelEmphasis	0.873123	0.795318
wavelet_HHH_glszm_LargeAreaLowGrayLevelEmphasis	0.844954	0.80518
wavelet_HHH_glszm_LowGrayLevelZoneEmphasis	0.780629	0.852329
wavelet_HHH_glszm_SizeZoneNonUniformity	0.908789	0.905207
wavelet_HHH_glszm_SizeZoneNonUniformityNormalized	0.96679	0.961466
wavelet_HHH_glszm_SmallAreaEmphasis	0.87417	0.763348
wavelet_HHH_glszm_SmallAreaHighGrayLevelEmphasis	0.965674	0.803396
wavelet_HHH_glszm_SmallAreaLowGrayLevelEmphasis	0.83935	0.878966
wavelet_HHH_glszm_ZoneEntropy	0.938485	0.896549
wavelet_HHH_glszm_ZonePercentage	0.750742	0.817219
wavelet_HHH_glszm_ZoneVariance	0.775624	0.778316
wavelet_HHH_ngtdm_Busyness	0.976693	0.785271
wavelet_HHH_ngtdm_Coarseness	0.932241	0.768922
wavelet_HHH_ngtdm_Complexity	0.857201	0.760854
wavelet_HHH_ngtdm_Contrast	0.767887	0.892618
wavelet_HHH_ngtdm_Strength	0.9156	0.915259
wavelet_HHL_firstorder_10Percentile	0.889396	0.906688
wavelet_HHL_firstorder_90Percentile	0.938634	0.768043
wavelet_HHL_firstorder_Energy	0.847954	0.922924
wavelet_HHL_firstorder_Entropy	0.913566	0.932892
wavelet_HHL_firstorder_InterquartileRange	0.857358	0.79709
wavelet_HHL_firstorder_Kurtosis	0.785498	0.932034
wavelet_HHL_firstorder_Maximum	0.77708	0.837856
wavelet_HHL_firstorder_Mean	0.9639	0.876769
wavelet_HHL_firstorder_MeanAbsoluteDeviation	0.767434	0.911802
wavelet_HHL_firstorder_Median	0.870287	0.899489
wavelet_HHL_firstorder_Minimum	0.810885	0.759025
wavelet_HHL_firstorder_Range	0.890724	0.647756
wavelet_HHL_firstorder_RobustMeanAbsoluteDeviation	0.778825	0.985108
wavelet_HHL_firstorder_RootMeanSquared	0.788779	0.797631
wavelet_HHL_firstorder_Skewness	0.930372	0.971574
wavelet_HHL_firstorder_TotalEnergy	0.861258	0.940064
wavelet_HHL_firstorder_Uniformity	0.978933	0.432631
wavelet_HHL_firstorder_Variance	0.789458	0.869656
wavelet_HHL_glcm_Autocorrelation	0.878971	0.868613
wavelet_HHL_glcm_ClusterProminence	0.787529	0.999141
wavelet_HHL_glcm_ClusterShade	0.896872	0.808736
wavelet_HHL_glcm_ClusterTendency	0.846751	0.992978
wavelet_HHL_glcm_Contrast	0.915128	0.999283
wavelet_HHL_glcm_Correlation	0.757074	0.792228
wavelet_HHL_glcm_DifferenceAverage	0.348632	0.923884
wavelet_HHL_glcm_DifferenceEntropy	0.88766	0.166336
wavelet_HHL_glcm_DifferenceVariance	0.979775	0.956543
wavelet_HHL_glcm_Id	0.802974	0.847668
wavelet_HHL_glcm_Idm	0.820516	0.981808
wavelet_HHL_glcm_Idmn	0.844604	0.936598
wavelet_HHL_glcm_Idn	0.907967	0.923533
wavelet_HHL_glcm_Imc1	0.760926	0.944509
wavelet_HHL_glcm_Imc2	0.973666	0.88321
wavelet_HHL_glcm_InverseVariance	0.791826	0.850173
wavelet_HHL_glcm_JointAverage	0.945382	0.902756
wavelet_HHL_glcm_JointEnergy	0.950965	0.929095
wavelet_HHL_glcm_JointEntropy	0.887636	0.946661
wavelet_HHL_glcm_MaximumProbability	0.981941	0.804266
wavelet_HHL_glcm_SumEntropy	0.985207	0.902021
wavelet_HHL_glcm_SumSquares	0.83725	0.831323
wavelet_HHL_gldm_DependenceEntropy	0.934311	0.754039
wavelet_HHL_gldm_DependenceNonUniformity	0.75722	0.871354
wavelet_HHL_gldm_DependenceNonUniformityNormalized	0.956487	0.782276
wavelet_HHL_gldm_DependenceVariance	0.894463	0.886604
wavelet_HHL_gldm_GrayLevelNonUniformity	0.862914	0.947646
wavelet_HHL_gldm_GrayLevelVariance	0.769688	0.819305
wavelet_HHL_gldm_HighGrayLevelEmphasis	0.987119	0.786278
wavelet_HHL_gldm_LargeDependenceEmphasis	0.216297	0.109249
wavelet_HHL_gldm_LargeDependenceHighGrayLevelEmphasis	0.87174	0.809892
wavelet_HHL_gldm_LargeDependenceLowGrayLevelEmphasis	0.102013	0.97663
wavelet_HHL_gldm_LowGrayLevelEmphasis	0.949598	0.79743
wavelet_HHL_gldm_SmallDependenceEmphasis	0.773628	0.771601
wavelet_HHL_gldm_SmallDependenceHighGrayLevelEmphasis	0.330274	0.932561
wavelet_HHL_gldm_SmallDependenceLowGrayLevelEmphasis	0.925126	0.171236
wavelet_HHL_glrlm_GrayLevelNonUniformity	0.959065	0.932657
wavelet_HHL_glrlm_GrayLevelNonUniformityNormalized	0.762898	0.782169
wavelet_HHL_glrlm_GrayLevelVariance	0.762572	0.780736
wavelet_HHL_glrlm_HighGrayLevelRunEmphasis	0.872861	0.847551
wavelet_HHL_glrlm_LongRunEmphasis	0.919617	0.824937
wavelet_HHL_glrlm_LongRunHighGrayLevelEmphasis	0.876882	0.9475
wavelet_HHL_glrlm_LongRunLowGrayLevelEmphasis	0.838453	0.926324
wavelet_HHL_glrlm_LowGrayLevelRunEmphasis	0.999956	0.767338
wavelet_HHL_glrlm_RunEntropy	0.789374	0.784594
wavelet_HHL_glrlm_RunLengthNonUniformity	0.839962	0.753073
wavelet_HHL_glrlm_RunLengthNonUniformityNormalized	0.78901	0.821762
wavelet_HHL_glrlm_RunPercentage	0.348822	0.756825
wavelet_HHL_glrlm_RunVariance	0.767951	0.103146
wavelet_HHL_glrlm_ShortRunEmphasis	0.952812	0.793112
wavelet_HHL_glrlm_ShortRunHighGrayLevelEmphasis	0.931593	0.828434
wavelet_HHL_glrlm_ShortRunLowGrayLevelEmphasis	0.900855	0.772873
wavelet_HHL_glszm_GrayLevelNonUniformity	0.94675	0.965918
wavelet_HHL_glszm_GrayLevelNonUniformityNormalized	0.968757	0.97013
wavelet_HHL_glszm_GrayLevelVariance	0.105146	0.875135
wavelet_HHL_glszm_HighGrayLevelZoneEmphasis	0.770331	0.750935
wavelet_HHL_glszm_LargeAreaEmphasis	0.879116	0.930847
wavelet_HHL_glszm_LargeAreaHighGrayLevelEmphasis	0.868135	0.897071
wavelet_HHL_glszm_LargeAreaLowGrayLevelEmphasis	0.900804	0.87363
wavelet_HHL_glszm_LowGrayLevelZoneEmphasis	0.756037	0.923275
wavelet_HHL_glszm_SizeZoneNonUniformity	0.984413	0.97143
wavelet_HHL_glszm_SizeZoneNonUniformityNormalized	0.943259	0.952687
wavelet_HHL_glszm_SmallAreaEmphasis	0.913314	0.949819
wavelet_HHL_glszm_SmallAreaHighGrayLevelEmphasis	0.874717	0.231179
wavelet_HHL_glszm_SmallAreaLowGrayLevelEmphasis	0.774538	0.893834
wavelet_HHL_glszm_ZoneEntropy	0.869205	0.904049
wavelet_HHL_glszm_ZonePercentage	0.329451	0.948457
wavelet_HHL_glszm_ZoneVariance	0.937344	0.94318
wavelet_HHL_ngtdm_Busyness	0.88012	0.979246
wavelet_HHL_ngtdm_Coarseness	0.589758	0.762821
wavelet_HHL_ngtdm_Complexity	0.264959	0.251986
wavelet_HHL_ngtdm_Contrast	0.837555	0.908091
wavelet_HHL_ngtdm_Strength	0.965438	0.976942
wavelet_HLH_firstorder_10Percentile	0.890783	0.871797
wavelet_HLH_firstorder_90Percentile	0.988276	0.934737
wavelet_HLH_firstorder_Energy	0.790583	0.901763
wavelet_HLH_firstorder_Entropy	0.938217	0.837298
wavelet_HLH_firstorder_InterquartileRange	0.910665	0.921897
wavelet_HLH_firstorder_Kurtosis	0.789502	0.858068
wavelet_HLH_firstorder_Maximum	0.999034	0.940991
wavelet_HLH_firstorder_Mean	0.984874	0.944155
wavelet_HLH_firstorder_MeanAbsoluteDeviation	0.758548	0.782574
wavelet_HLH_firstorder_Median	0.755049	0.958026
wavelet_HLH_firstorder_Minimum	0.784233	0.970678
wavelet_HLH_firstorder_Range	0.951801	0.980973
wavelet_HLH_firstorder_RobustMeanAbsoluteDeviation	0.752175	0.980552
wavelet_HLH_firstorder_RootMeanSquared	0.79334	0.987339
wavelet_HLH_firstorder_Skewness	0.163923	0.102519
wavelet_HLH_firstorder_TotalEnergy	0.933107	0.857915
wavelet_HLH_firstorder_Uniformity	0.914101	0.900917
wavelet_HLH_firstorder_Variance	0.826547	0.760517
wavelet_HLH_glcm_Autocorrelation	0.901195	0.835743
wavelet_HLH_glcm_ClusterProminence	0.815665	0.835218
wavelet_HLH_glcm_ClusterShade	0.769755	0.96311
wavelet_HLH_glcm_ClusterTendency	0.835071	0.992623
wavelet_HLH_glcm_Contrast	0.869756	0.782411
wavelet_HLH_glcm_Correlation	0.796223	0.893995
wavelet_HLH_glcm_DifferenceAverage	0.954829	0.78624
wavelet_HLH_glcm_DifferenceEntropy	0.99565	0.833062
wavelet_HLH_glcm_DifferenceVariance	0.84373	0.896684
wavelet_HLH_glcm_Id	0.93603	0.945872
wavelet_HLH_glcm_Idm	0.755388	0.832633
wavelet_HLH_glcm_Idmn	0.960885	0.773796
wavelet_HLH_glcm_Idn	0.786818	0.466997
wavelet_HLH_glcm_Imc1	0.756789	0.760407
wavelet_HLH_glcm_Imc2	0.943608	0.980493
wavelet_HLH_glcm_InverseVariance	0.758676	0.854081
wavelet_HLH_glcm_JointAverage	0.983661	0.772932
wavelet_HLH_glcm_JointEnergy	0.907034	0.877393
wavelet_HLH_glcm_JointEntropy	0.84676	0.81099
wavelet_HLH_glcm_MaximumProbability	0.969488	0.993836
wavelet_HLH_glcm_SumEntropy	0.842936	0.978174
wavelet_HLH_glcm_SumSquares	0.837709	0.842979
wavelet_HLH_gldm_DependenceEntropy	0.867103	0.835158
wavelet_HLH_gldm_DependenceNonUniformity	0.959342	0.806155
wavelet_HLH_gldm_DependenceNonUniformityNormalized	0.990168	0.868555
wavelet_HLH_gldm_DependenceVariance	0.828668	0.75742
wavelet_HLH_gldm_GrayLevelNonUniformity	0.879695	0.849614
wavelet_HLH_gldm_GrayLevelVariance	0.758221	0.7594
wavelet_HLH_gldm_HighGrayLevelEmphasis	0.967019	0.884073
wavelet_HLH_gldm_LargeDependenceEmphasis	0.77361	0.446404
wavelet_HLH_gldm_LargeDependenceHighGrayLevelEmphasis	0.987652	0.982791
wavelet_HLH_gldm_LargeDependenceLowGrayLevelEmphasis	0.966783	0.948639
wavelet_HLH_gldm_LowGrayLevelEmphasis	0.751301	0.922763
wavelet_HLH_gldm_SmallDependenceEmphasis	0.858815	0.927684
wavelet_HLH_gldm_SmallDependenceHighGrayLevelEmphasis	0.774502	0.806944
wavelet_HLH_gldm_SmallDependenceLowGrayLevelEmphasis	0.9457	0.796706
wavelet_HLH_glrlm_GrayLevelNonUniformity	0.839703	0.79092
wavelet_HLH_glrlm_GrayLevelNonUniformityNormalized	0.845961	0.943388
wavelet_HLH_glrlm_GrayLevelVariance	0.93584	0.800515
wavelet_HLH_glrlm_HighGrayLevelRunEmphasis	0.26363	0.939252
wavelet_HLH_glrlm_LongRunEmphasis	0.859639	0.893738
wavelet_HLH_glrlm_LongRunHighGrayLevelEmphasis	0.937045	0.775632
wavelet_HLH_glrlm_LongRunLowGrayLevelEmphasis	0.818813	0.78177
wavelet_HLH_glrlm_LowGrayLevelRunEmphasis	0.306862	0.863811
wavelet_HLH_glrlm_RunEntropy	0.826026	0.832376
wavelet_HLH_glrlm_RunLengthNonUniformity	0.821641	0.918002
wavelet_HLH_glrlm_RunLengthNonUniformityNormalized	0.302954	0.86148
wavelet_HLH_glrlm_RunPercentage	0.90254	0.87467
wavelet_HLH_glrlm_RunVariance	0.965928	0.762531
wavelet_HLH_glrlm_ShortRunEmphasis	0.833011	0.991578
wavelet_HLH_glrlm_ShortRunHighGrayLevelEmphasis	0.163112	0.739121
wavelet_HLH_glrlm_ShortRunLowGrayLevelEmphasis	0.101757	0.820856
wavelet_HLH_glszm_GrayLevelNonUniformity	0.946158	0.766503
wavelet_HLH_glszm_GrayLevelNonUniformityNormalized	0.912553	0.770339
wavelet_HLH_glszm_GrayLevelVariance	0.995783	0.774027
wavelet_HLH_glszm_HighGrayLevelZoneEmphasis	0.824309	0.877865
wavelet_HLH_glszm_LargeAreaEmphasis	0.210101	0.879508
wavelet_HLH_glszm_LargeAreaHighGrayLevelEmphasis	0.629934	0.932437
wavelet_HLH_glszm_LargeAreaLowGrayLevelEmphasis	0.864889	0.97565
wavelet_HLH_glszm_LowGrayLevelZoneEmphasis	0.954292	0.931923
wavelet_HLH_glszm_SizeZoneNonUniformity	0.793619	0.973069
wavelet_HLH_glszm_SizeZoneNonUniformityNormalized	0.796254	0.950585
wavelet_HLH_glszm_SmallAreaEmphasis	0.762646	0.761057
wavelet_HLH_glszm_SmallAreaHighGrayLevelEmphasis	0.975274	0.86112
wavelet_HLH_glszm_SmallAreaLowGrayLevelEmphasis	0.146981	0.295056
wavelet_HLH_glszm_ZoneEntropy	0.874729	0.796932
wavelet_HLH_glszm_ZonePercentage	0.345273	0.514069
wavelet_HLH_glszm_ZoneVariance	0.799769	0.952721
wavelet_HLH_ngtdm_Busyness	0.993655	0.905439
wavelet_HLH_ngtdm_Coarseness	0.844635	0.942359
wavelet_HLH_ngtdm_Complexity	0.904815	0.923461
wavelet_HLH_ngtdm_Contrast	0.883089	0.983321
wavelet_HLH_ngtdm_Strength	0.785253	0.872396
wavelet_HLL_firstorder_10Percentile	0.755421	0.869794
wavelet_HLL_firstorder_90Percentile	0.874913	0.777257
wavelet_HLL_firstorder_Energy	0.804886	0.815821
wavelet_HLL_firstorder_Entropy	0.921985	0.788801
wavelet_HLL_firstorder_InterquartileRange	0.808073	0.968665
wavelet_HLL_firstorder_Kurtosis	0.759327	0.854497
wavelet_HLL_firstorder_Maximum	0.886321	0.851067
wavelet_HLL_firstorder_Mean	0.895179	0.751982
wavelet_HLL_firstorder_MeanAbsoluteDeviation	0.876659	0.931719
wavelet_HLL_firstorder_Median	0.949833	0.811414
wavelet_HLL_firstorder_Minimum	0.337049	0.887421
wavelet_HLL_firstorder_Range	0.819377	0.808656
wavelet_HLL_firstorder_RobustMeanAbsoluteDeviation	0.761063	0.817669
wavelet_HLL_firstorder_RootMeanSquared	0.801076	0.909589
wavelet_HLL_firstorder_Skewness	0.914378	0.760456
wavelet_HLL_firstorder_TotalEnergy	0.903326	0.867397
wavelet_HLL_firstorder_Uniformity	0.272709	0.670439
wavelet_HLL_firstorder_Variance	0.627651	0.848985
wavelet_HLL_glcm_Autocorrelation	0.778654	0.819757
wavelet_HLL_glcm_ClusterProminence	0.870711	0.955402
wavelet_HLL_glcm_ClusterShade	0.233407	0.189212
wavelet_HLL_glcm_ClusterTendency	0.769985	0.803191
wavelet_HLL_glcm_Contrast	0.801778	0.858756
wavelet_HLL_glcm_Correlation	0.751707	0.941166
wavelet_HLL_glcm_DifferenceAverage	0.984767	0.796979
wavelet_HLL_glcm_DifferenceEntropy	0.849066	0.944022
wavelet_HLL_glcm_DifferenceVariance	0.983689	0.846484
wavelet_HLL_glcm_Id	0.904587	0.995027
wavelet_HLL_glcm_Idm	0.930888	0.783695
wavelet_HLL_glcm_Idmn	0.75622	0.890911
wavelet_HLL_glcm_Idn	0.805841	0.873654
wavelet_HLL_glcm_Imc1	0.943994	0.792423
wavelet_HLL_glcm_Imc2	0.771617	0.992682
wavelet_HLL_glcm_InverseVariance	0.834379	0.856093
wavelet_HLL_glcm_JointAverage	0.18602	0.497963
wavelet_HLL_glcm_JointEnergy	0.931913	0.842981
wavelet_HLL_glcm_JointEntropy	0.986044	0.920624
wavelet_HLL_glcm_MaximumProbability	0.789037	0.232714
wavelet_HLL_glcm_SumEntropy	0.77584	0.938369
wavelet_HLL_glcm_SumSquares	0.940429	0.981819
wavelet_HLL_gldm_DependenceEntropy	0.924181	0.822033
wavelet_HLL_gldm_DependenceNonUniformity	0.859334	0.99882
wavelet_HLL_gldm_DependenceNonUniformityNormalized	0.913511	0.906554
wavelet_HLL_gldm_DependenceVariance	0.860029	0.869723
wavelet_HLL_gldm_GrayLevelNonUniformity	0.494901	0.957356
wavelet_HLL_gldm_GrayLevelVariance	0.395971	0.845297
wavelet_HLL_gldm_HighGrayLevelEmphasis	0.927458	0.998146
wavelet_HLL_gldm_LargeDependenceEmphasis	0.848307	0.87915
wavelet_HLL_gldm_LargeDependenceHighGrayLevelEmphasis	0.769348	0.940009
wavelet_HLL_gldm_LargeDependenceLowGrayLevelEmphasis	0.794122	0.995753
wavelet_HLL_gldm_LowGrayLevelEmphasis	0.901092	0.955851
wavelet_HLL_gldm_SmallDependenceEmphasis	0.949716	0.844325
wavelet_HLL_gldm_SmallDependenceHighGrayLevelEmphasis	0.964763	0.913989
wavelet_HLL_gldm_SmallDependenceLowGrayLevelEmphasis	0.999818	0.778353
wavelet_HLL_glrlm_GrayLevelNonUniformity	0.808183	0.787509
wavelet_HLL_glrlm_GrayLevelNonUniformityNormalized	0.593111	0.935688
wavelet_HLL_glrlm_GrayLevelVariance	0.979186	0.959785
wavelet_HLL_glrlm_HighGrayLevelRunEmphasis	0.856838	0.921319
wavelet_HLL_glrlm_LongRunEmphasis	0.996053	0.82832
wavelet_HLL_glrlm_LongRunHighGrayLevelEmphasis	0.806263	0.766118
wavelet_HLL_glrlm_LongRunLowGrayLevelEmphasis	0.896146	0.938975
wavelet_HLL_glrlm_LowGrayLevelRunEmphasis	0.788387	0.850645
wavelet_HLL_glrlm_RunEntropy	0.988321	0.945355
wavelet_HLL_glrlm_RunLengthNonUniformity	0.941219	0.804887
wavelet_HLL_glrlm_RunLengthNonUniformityNormalized	0.914335	0.822263
wavelet_HLL_glrlm_RunPercentage	0.958642	0.801326
wavelet_HLL_glrlm_RunVariance	0.948415	0.88717
wavelet_HLL_glrlm_ShortRunEmphasis	0.88722	0.978833
wavelet_HLL_glrlm_ShortRunHighGrayLevelEmphasis	0.95631	0.915662
wavelet_HLL_glrlm_ShortRunLowGrayLevelEmphasis	0.941907	0.898552
wavelet_HLL_glszm_GrayLevelNonUniformity	0.949514	0.87214
wavelet_HLL_glszm_GrayLevelNonUniformityNormalized	0.969082	0.835751
wavelet_HLL_glszm_GrayLevelVariance	0.816748	0.868168
wavelet_HLL_glszm_HighGrayLevelZoneEmphasis	0.962831	0.793548
wavelet_HLL_glszm_LargeAreaEmphasis	0.852495	0.908501
wavelet_HLL_glszm_LargeAreaHighGrayLevelEmphasis	0.89511	0.804424
wavelet_HLL_glszm_LargeAreaLowGrayLevelEmphasis	0.97765	0.797122
wavelet_HLL_glszm_LowGrayLevelZoneEmphasis	0.990364	0.922836
wavelet_HLL_glszm_SizeZoneNonUniformity	0.814704	0.847356
wavelet_HLL_glszm_SizeZoneNonUniformityNormalized	0.794774	0.944907
wavelet_HLL_glszm_SmallAreaEmphasis	0.341971	0.464676
wavelet_HLL_glszm_SmallAreaHighGrayLevelEmphasis	0.755588	0.927296
wavelet_HLL_glszm_SmallAreaLowGrayLevelEmphasis	0.986594	0.961452
wavelet_HLL_glszm_ZoneEntropy	0.772455	0.897183
wavelet_HLL_glszm_ZonePercentage	0.790871	0.865638
wavelet_HLL_glszm_ZoneVariance	0.960598	0.945878
wavelet_HLL_ngtdm_Busyness	0.895983	0.875162
wavelet_HLL_ngtdm_Coarseness	0.787876	0.996781
wavelet_HLL_ngtdm_Complexity	0.809335	0.790731
wavelet_HLL_ngtdm_Contrast	0.815801	0.861755
wavelet_HLL_ngtdm_Strength	0.825982	0.647275
wavelet_LHH_firstorder_10Percentile	0.936211	0.296542
wavelet_LHH_firstorder_90Percentile	0.952271	0.909928
wavelet_LHH_firstorder_Energy	0.861522	0.925256
wavelet_LHH_firstorder_Entropy	0.910836	0.776164
wavelet_LHH_firstorder_InterquartileRange	0.925951	0.983571
wavelet_LHH_firstorder_Kurtosis	0.797531	0.970888
wavelet_LHH_firstorder_Maximum	0.975024	0.943455
wavelet_LHH_firstorder_Mean	0.845159	0.798985
wavelet_LHH_firstorder_MeanAbsoluteDeviation	0.951441	0.756547
wavelet_LHH_firstorder_Median	0.832001	0.815624
wavelet_LHH_firstorder_Minimum	0.851503	0.775807
wavelet_LHH_firstorder_Range	0.783455	0.80814
wavelet_LHH_firstorder_RobustMeanAbsoluteDeviation	0.751924	0.834699
wavelet_LHH_firstorder_RootMeanSquared	0.935403	0.84738
wavelet_LHH_firstorder_Skewness	0.453835	0.922207
wavelet_LHH_firstorder_TotalEnergy	0.921297	0.883496
wavelet_LHH_firstorder_Uniformity	0.96245	0.947098
wavelet_LHH_firstorder_Variance	0.377744	0.864493
wavelet_LHH_glcm_Autocorrelation	0.753903	0.882925
wavelet_LHH_glcm_ClusterProminence	0.759644	0.857245
wavelet_LHH_glcm_ClusterShade	0.977929	0.961116
wavelet_LHH_glcm_ClusterTendency	0.884629	0.916258
wavelet_LHH_glcm_Contrast	0.818511	0.976203
wavelet_LHH_glcm_Correlation	0.838124	0.922961
wavelet_LHH_glcm_DifferenceAverage	0.833282	0.867315
wavelet_LHH_glcm_DifferenceEntropy	0.834158	0.960804
wavelet_LHH_glcm_DifferenceVariance	0.955426	0.757402
wavelet_LHH_glcm_Id	0.660167	0.514441
wavelet_LHH_glcm_Idm	0.829396	0.956545
wavelet_LHH_glcm_Idmn	0.835812	0.926448
wavelet_LHH_glcm_Idn	0.969945	0.989274
wavelet_LHH_glcm_Imc1	0.904619	0.806072
wavelet_LHH_glcm_Imc2	0.966337	0.867018
wavelet_LHH_glcm_InverseVariance	0.958673	0.801252
wavelet_LHH_glcm_JointAverage	0.812736	0.935318
wavelet_LHH_glcm_JointEnergy	0.956884	0.934965
wavelet_LHH_glcm_JointEntropy	0.847299	0.303264
wavelet_LHH_glcm_MaximumProbability	0.936048	0.825326
wavelet_LHH_glcm_SumEntropy	0.895247	0.977222
wavelet_LHH_glcm_SumSquares	0.129185	0.438979
wavelet_LHH_gldm_DependenceEntropy	0.920293	0.975911
wavelet_LHH_gldm_DependenceNonUniformity	0.75149	0.963815
wavelet_LHH_gldm_DependenceNonUniformityNormalized	0.842837	0.925728
wavelet_LHH_gldm_DependenceVariance	0.755915	0.783915
wavelet_LHH_gldm_GrayLevelNonUniformity	0.830397	0.945384
wavelet_LHH_gldm_GrayLevelVariance	0.931443	0.869129
wavelet_LHH_gldm_HighGrayLevelEmphasis	0.861129	0.973493
wavelet_LHH_gldm_LargeDependenceEmphasis	0.8964	0.79532
wavelet_LHH_gldm_LargeDependenceHighGrayLevelEmphasis	0.967887	0.910892
wavelet_LHH_gldm_LargeDependenceLowGrayLevelEmphasis	0.811382	0.771707
wavelet_LHH_gldm_LowGrayLevelEmphasis	0.946442	0.938517
wavelet_LHH_gldm_SmallDependenceEmphasis	0.787009	0.881753
wavelet_LHH_gldm_SmallDependenceHighGrayLevelEmphasis	0.800431	0.962631
wavelet_LHH_gldm_SmallDependenceLowGrayLevelEmphasis	0.830013	0.921095
wavelet_LHH_glrlm_GrayLevelNonUniformity	0.955329	0.884695
wavelet_LHH_glrlm_GrayLevelNonUniformityNormalized	0.816388	0.940711
wavelet_LHH_glrlm_GrayLevelVariance	0.857372	0.869577
wavelet_LHH_glrlm_HighGrayLevelRunEmphasis	0.803249	0.994718
wavelet_LHH_glrlm_LongRunEmphasis	0.917925	0.953225
wavelet_LHH_glrlm_LongRunHighGrayLevelEmphasis	0.782754	0.849409
wavelet_LHH_glrlm_LongRunLowGrayLevelEmphasis	0.838677	0.832761
wavelet_LHH_glrlm_LowGrayLevelRunEmphasis	0.944188	0.912523
wavelet_LHH_glrlm_RunEntropy	0.974951	0.994831
wavelet_LHH_glrlm_RunLengthNonUniformity	0.919647	0.856214
wavelet_LHH_glrlm_RunLengthNonUniformityNormalized	0.798884	0.207042
wavelet_LHH_glrlm_RunPercentage	0.887714	0.82596
wavelet_LHH_glrlm_RunVariance	0.944537	0.989734
wavelet_LHH_glrlm_ShortRunEmphasis	0.998157	0.891356
wavelet_LHH_glrlm_ShortRunHighGrayLevelEmphasis	0.914203	0.993687
wavelet_LHH_glrlm_ShortRunLowGrayLevelEmphasis	0.938501	0.886506
wavelet_LHH_glszm_GrayLevelNonUniformity	0.993487	0.906798
wavelet_LHH_glszm_GrayLevelNonUniformityNormalized	0.969753	0.907222
wavelet_LHH_glszm_GrayLevelVariance	0.941182	0.849517
wavelet_LHH_glszm_HighGrayLevelZoneEmphasis	0.677389	0.972779
wavelet_LHH_glszm_LargeAreaEmphasis	0.608509	0.892142
wavelet_LHH_glszm_LargeAreaHighGrayLevelEmphasis	0.972232	0.910725
wavelet_LHH_glszm_LargeAreaLowGrayLevelEmphasis	0.817565	0.853201
wavelet_LHH_glszm_LowGrayLevelZoneEmphasis	0.623598	0.566093
wavelet_LHH_glszm_SizeZoneNonUniformity	0.878943	0.750792
wavelet_LHH_glszm_SizeZoneNonUniformityNormalized	0.948848	0.982478
wavelet_LHH_glszm_SmallAreaEmphasis	0.914856	0.768826
wavelet_LHH_glszm_SmallAreaHighGrayLevelEmphasis	0.962599	0.814
wavelet_LHH_glszm_SmallAreaLowGrayLevelEmphasis	0.924535	0.788011
wavelet_LHH_glszm_ZoneEntropy	0.797782	0.904756
wavelet_LHH_glszm_ZonePercentage	0.963344	0.873063
wavelet_LHH_glszm_ZoneVariance	0.931064	0.947223
wavelet_LHH_ngtdm_Busyness	0.804632	0.859709
wavelet_LHH_ngtdm_Coarseness	0.97809	0.948687
wavelet_LHH_ngtdm_Complexity	0.880138	0.83299
wavelet_LHH_ngtdm_Contrast	0.971105	0.304351
wavelet_LHH_ngtdm_Strength	0.819997	0.984776
wavelet_LHL_firstorder_10Percentile	0.926441	0.969002
wavelet_LHL_firstorder_90Percentile	0.770899	0.770301
wavelet_LHL_firstorder_Energy	0.970908	0.827238
wavelet_LHL_firstorder_Entropy	0.869947	0.767318
wavelet_LHL_firstorder_InterquartileRange	0.771151	0.788657
wavelet_LHL_firstorder_Kurtosis	0.956356	0.967408
wavelet_LHL_firstorder_Maximum	0.48255	0.972344
wavelet_LHL_firstorder_Mean	0.775559	0.995305
wavelet_LHL_firstorder_MeanAbsoluteDeviation	0.834709	0.91261
wavelet_LHL_firstorder_Median	0.9991	0.75386
wavelet_LHL_firstorder_Minimum	0.997276	0.938084
wavelet_LHL_firstorder_Range	0.784479	0.803894
wavelet_LHL_firstorder_RobustMeanAbsoluteDeviation	0.922817	0.924064
wavelet_LHL_firstorder_RootMeanSquared	0.949887	0.788694
wavelet_LHL_firstorder_Skewness	0.967609	0.800573
wavelet_LHL_firstorder_TotalEnergy	0.971631	0.775049
wavelet_LHL_firstorder_Uniformity	0.922099	0.705966
wavelet_LHL_firstorder_Variance	0.752379	0.81963
wavelet_LHL_glcm_Autocorrelation	0.920602	0.599665
wavelet_LHL_glcm_ClusterProminence	0.804722	0.63366
wavelet_LHL_glcm_ClusterShade	0.928218	0.756193
wavelet_LHL_glcm_ClusterTendency	0.956185	0.842923
wavelet_LHL_glcm_Contrast	0.822697	0.964126
wavelet_LHL_glcm_Correlation	0.927937	0.915468
wavelet_LHL_glcm_DifferenceAverage	0.821598	0.483818
wavelet_LHL_glcm_DifferenceEntropy	0.958989	0.990255
wavelet_LHL_glcm_DifferenceVariance	0.959583	0.939003
wavelet_LHL_glcm_Id	0.807561	0.751756
wavelet_LHL_glcm_Idm	0.814041	0.84878
wavelet_LHL_glcm_Idmn	0.75091	0.981444
wavelet_LHL_glcm_Idn	0.991837	0.950585
wavelet_LHL_glcm_Imc1	0.826313	0.970595
wavelet_LHL_glcm_Imc2	0.891582	0.869324
wavelet_LHL_glcm_InverseVariance	0.915539	0.93471
wavelet_LHL_glcm_JointAverage	0.790483	0.258107
wavelet_LHL_glcm_JointEnergy	0.898708	0.98038
wavelet_LHL_glcm_JointEntropy	0.999643	0.904957
wavelet_LHL_glcm_MaximumProbability	0.884314	0.784395
wavelet_LHL_glcm_SumEntropy	0.952774	0.949949
wavelet_LHL_glcm_SumSquares	0.903871	0.949329
wavelet_LHL_gldm_DependenceEntropy	0.888692	0.783286
wavelet_LHL_gldm_DependenceNonUniformity	0.790572	0.979151
wavelet_LHL_gldm_DependenceNonUniformityNormalized	0.981482	0.77972
wavelet_LHL_gldm_DependenceVariance	0.788541	0.910096
wavelet_LHL_gldm_GrayLevelNonUniformity	0.821589	0.753408
wavelet_LHL_gldm_GrayLevelVariance	0.791214	0.758176
wavelet_LHL_gldm_HighGrayLevelEmphasis	0.113531	0.808987
wavelet_LHL_gldm_LargeDependenceEmphasis	0.762127	0.779571
wavelet_LHL_gldm_LargeDependenceHighGrayLevelEmphasis	0.858217	0.139926
wavelet_LHL_gldm_LargeDependenceLowGrayLevelEmphasis	0.921723	0.803567
wavelet_LHL_gldm_LowGrayLevelEmphasis	0.983593	0.92199
wavelet_LHL_gldm_SmallDependenceEmphasis	0.791582	0.790764
wavelet_LHL_gldm_SmallDependenceHighGrayLevelEmphasis	0.790777	0.978645
wavelet_LHL_gldm_SmallDependenceLowGrayLevelEmphasis	0.846034	0.905567
wavelet_LHL_glrlm_GrayLevelNonUniformity	0.807806	0.758454
wavelet_LHL_glrlm_GrayLevelNonUniformityNormalized	0.88598	0.929811
wavelet_LHL_glrlm_GrayLevelVariance	0.832202	0.903189
wavelet_LHL_glrlm_HighGrayLevelRunEmphasis	0.768468	0.858501
wavelet_LHL_glrlm_LongRunEmphasis	0.83251	0.907562
wavelet_LHL_glrlm_LongRunHighGrayLevelEmphasis	0.148797	0.91422
wavelet_LHL_glrlm_LongRunLowGrayLevelEmphasis	0.759436	0.924965
wavelet_LHL_glrlm_LowGrayLevelRunEmphasis	0.857663	0.862063
wavelet_LHL_glrlm_RunEntropy	0.865578	0.937253
wavelet_LHL_glrlm_RunLengthNonUniformity	0.806819	0.833265
wavelet_LHL_glrlm_RunLengthNonUniformityNormalized	0.760059	0.864611
wavelet_LHL_glrlm_RunPercentage	0.935172	0.908999
wavelet_LHL_glrlm_RunVariance	0.918678	0.845578
wavelet_LHL_glrlm_ShortRunEmphasis	0.87962	0.978729
wavelet_LHL_glrlm_ShortRunHighGrayLevelEmphasis	0.970067	0.779358
wavelet_LHL_glrlm_ShortRunLowGrayLevelEmphasis	0.988136	0.867587
wavelet_LHL_glszm_GrayLevelNonUniformity	0.972882	0.968389
wavelet_LHL_glszm_GrayLevelNonUniformityNormalized	0.799754	0.976185
wavelet_LHL_glszm_GrayLevelVariance	0.949071	0.814316
wavelet_LHL_glszm_HighGrayLevelZoneEmphasis	0.828412	0.835989
wavelet_LHL_glszm_LargeAreaEmphasis	0.788442	0.923916
wavelet_LHL_glszm_LargeAreaHighGrayLevelEmphasis	0.835815	0.806072
wavelet_LHL_glszm_LargeAreaLowGrayLevelEmphasis	0.793424	0.778964
wavelet_LHL_glszm_LowGrayLevelZoneEmphasis	0.904718	0.823909
wavelet_LHL_glszm_SizeZoneNonUniformity	0.901345	0.553684
wavelet_LHL_glszm_SizeZoneNonUniformityNormalized	0.953201	0.900463
wavelet_LHL_glszm_SmallAreaEmphasis	0.566022	0.613091
wavelet_LHL_glszm_SmallAreaHighGrayLevelEmphasis	0.998051	0.953818
wavelet_LHL_glszm_SmallAreaLowGrayLevelEmphasis	0.852367	0.775847
wavelet_LHL_glszm_ZoneEntropy	0.989901	0.750976
wavelet_LHL_glszm_ZonePercentage	0.937798	0.93799
wavelet_LHL_glszm_ZoneVariance	0.829916	0.993897
wavelet_LHL_ngtdm_Busyness	0.959163	0.942523
wavelet_LHL_ngtdm_Coarseness	0.75097	0.791653
wavelet_LHL_ngtdm_Complexity	0.836017	0.864549
wavelet_LHL_ngtdm_Contrast	0.750997	0.784768
wavelet_LHL_ngtdm_Strength	0.447715	0.719018
wavelet_LLH_firstorder_10Percentile	0.90762	0.815516
wavelet_LLH_firstorder_90Percentile	0.942392	0.950178
wavelet_LLH_firstorder_Energy	0.960611	0.884791
wavelet_LLH_firstorder_Entropy	0.774004	0.904122
wavelet_LLH_firstorder_InterquartileRange	0.991406	0.933595
wavelet_LLH_firstorder_Kurtosis	0.910523	0.943862
wavelet_LLH_firstorder_Maximum	0.735515	0.793004
wavelet_LLH_firstorder_Mean	0.865434	0.8183
wavelet_LLH_firstorder_MeanAbsoluteDeviation	0.914843	0.853521
wavelet_LLH_firstorder_Median	0.831064	0.803044
wavelet_LLH_firstorder_Minimum	0.847947	0.971592
wavelet_LLH_firstorder_Range	0.916336	0.75468
wavelet_LLH_firstorder_RobustMeanAbsoluteDeviation	0.916151	0.883413
wavelet_LLH_firstorder_RootMeanSquared	0.774619	0.770654
wavelet_LLH_firstorder_Skewness	0.803822	0.76015
wavelet_LLH_firstorder_TotalEnergy	0.889067	0.980984
wavelet_LLH_firstorder_Uniformity	0.781275	0.980503
wavelet_LLH_firstorder_Variance	0.930062	0.891505
wavelet_LLH_glcm_Autocorrelation	0.98477	0.918118
wavelet_LLH_glcm_ClusterProminence	0.816106	0.885286
wavelet_LLH_glcm_ClusterShade	0.914342	0.974942
wavelet_LLH_glcm_ClusterTendency	0.951905	0.608842
wavelet_LLH_glcm_Contrast	0.960923	0.961908
wavelet_LLH_glcm_Correlation	0.859779	0.959072
wavelet_LLH_glcm_DifferenceAverage	0.861312	0.810342
wavelet_LLH_glcm_DifferenceEntropy	0.936438	0.778991
wavelet_LLH_glcm_DifferenceVariance	0.784501	0.793315
wavelet_LLH_glcm_Id	0.846916	0.982055
wavelet_LLH_glcm_Idm	0.810766	0.796524
wavelet_LLH_glcm_Idmn	0.666254	0.214586
wavelet_LLH_glcm_Idn	0.912554	0.820491
wavelet_LLH_glcm_Imc1	0.895769	0.805305
wavelet_LLH_glcm_Imc2	0.972364	0.763161
wavelet_LLH_glcm_InverseVariance	0.868818	0.998119
wavelet_LLH_glcm_JointAverage	0.806324	0.703573
wavelet_LLH_glcm_JointEnergy	0.77313	0.775707
wavelet_LLH_glcm_JointEntropy	0.717874	0.84963
wavelet_LLH_glcm_MaximumProbability	0.90088	0.96867
wavelet_LLH_glcm_SumEntropy	0.819267	0.857504
wavelet_LLH_glcm_SumSquares	0.886536	0.901623
wavelet_LLH_gldm_DependenceEntropy	0.893047	0.956959
wavelet_LLH_gldm_DependenceNonUniformity	0.952712	0.384673
wavelet_LLH_gldm_DependenceNonUniformityNormalized	0.95427	0.787918
wavelet_LLH_gldm_DependenceVariance	0.967302	0.845158
wavelet_LLH_gldm_GrayLevelNonUniformity	0.998895	0.879547
wavelet_LLH_gldm_GrayLevelVariance	0.799857	0.823899
wavelet_LLH_gldm_HighGrayLevelEmphasis	0.847665	0.935122
wavelet_LLH_gldm_LargeDependenceEmphasis	0.419305	0.814611
wavelet_LLH_gldm_LargeDependenceHighGrayLevelEmphasis	0.976937	0.776503
wavelet_LLH_gldm_LargeDependenceLowGrayLevelEmphasis	0.775587	0.817876
wavelet_LLH_gldm_LowGrayLevelEmphasis	0.871416	0.914847
wavelet_LLH_gldm_SmallDependenceEmphasis	0.937753	0.96124
wavelet_LLH_gldm_SmallDependenceHighGrayLevelEmphasis	0.911615	0.900185
wavelet_LLH_gldm_SmallDependenceLowGrayLevelEmphasis	0.935062	0.190191
wavelet_LLH_glrlm_GrayLevelNonUniformity	0.756985	0.793117
wavelet_LLH_glrlm_GrayLevelNonUniformityNormalized	0.964225	0.428138
wavelet_LLH_glrlm_GrayLevelVariance	0.790283	0.772714
wavelet_LLH_glrlm_HighGrayLevelRunEmphasis	0.903935	0.969431
wavelet_LLH_glrlm_LongRunEmphasis	0.832775	0.756329
wavelet_LLH_glrlm_LongRunHighGrayLevelEmphasis	0.77102	0.89356
wavelet_LLH_glrlm_LongRunLowGrayLevelEmphasis	0.810111	0.774993
wavelet_LLH_glrlm_LowGrayLevelRunEmphasis	0.993395	0.864414
wavelet_LLH_glrlm_RunEntropy	0.934976	0.938431
wavelet_LLH_glrlm_RunLengthNonUniformity	0.965198	0.76574
wavelet_LLH_glrlm_RunLengthNonUniformityNormalized	0.900534	0.927792
wavelet_LLH_glrlm_RunPercentage	0.887497	0.984011
wavelet_LLH_glrlm_RunVariance	0.910532	0.855384
wavelet_LLH_glrlm_ShortRunEmphasis	0.769998	0.961824
wavelet_LLH_glrlm_ShortRunHighGrayLevelEmphasis	0.717709	0.853776
wavelet_LLH_glrlm_ShortRunLowGrayLevelEmphasis	0.784181	0.797906
wavelet_LLH_glszm_GrayLevelNonUniformity	0.787912	0.954504
wavelet_LLH_glszm_GrayLevelNonUniformityNormalized	0.792608	0.839435
wavelet_LLH_glszm_GrayLevelVariance	0.850834	0.841873
wavelet_LLH_glszm_HighGrayLevelZoneEmphasis	0.87203	0.7656
wavelet_LLH_glszm_LargeAreaEmphasis	0.845695	0.844186
wavelet_LLH_glszm_LargeAreaHighGrayLevelEmphasis	0.896966	0.829185
wavelet_LLH_glszm_LargeAreaLowGrayLevelEmphasis	0.761435	0.954075
wavelet_LLH_glszm_LowGrayLevelZoneEmphasis	0.346808	0.918989
wavelet_LLH_glszm_SizeZoneNonUniformity	0.834255	0.952491
wavelet_LLH_glszm_SizeZoneNonUniformityNormalized	0.763762	0.880924
wavelet_LLH_glszm_SmallAreaEmphasis	0.775924	0.905782
wavelet_LLH_glszm_SmallAreaHighGrayLevelEmphasis	0.796747	0.824052
wavelet_LLH_glszm_SmallAreaLowGrayLevelEmphasis	0.759587	0.965593
wavelet_LLH_glszm_ZoneEntropy	0.761099	0.858544
wavelet_LLH_glszm_ZonePercentage	0.80793	0.945873
wavelet_LLH_glszm_ZoneVariance	0.909438	0.908319
wavelet_LLH_ngtdm_Busyness	0.800609	0.828766
wavelet_LLH_ngtdm_Coarseness	0.895634	0.792058
wavelet_LLH_ngtdm_Complexity	0.933984	0.900518
wavelet_LLH_ngtdm_Contrast	0.954404	0.98977
wavelet_LLH_ngtdm_Strength	0.791978	0.775731
wavelet_LLL_firstorder_10Percentile	0.89451	0.858344
wavelet_LLL_firstorder_90Percentile	0.319541	0.837944
wavelet_LLL_firstorder_Energy	0.632876	0.806543
wavelet_LLL_firstorder_Entropy	0.393869	0.8469
wavelet_LLL_firstorder_InterquartileRange	0.790937	0.864291
wavelet_LLL_firstorder_Kurtosis	0.931443	0.866813
wavelet_LLL_firstorder_Maximum	0.784322	0.96999
wavelet_LLL_firstorder_Mean	0.957549	0.941461
wavelet_LLL_firstorder_MeanAbsoluteDeviation	0.894276	0.893798
wavelet_LLL_firstorder_Median	0.900638	0.818466
wavelet_LLL_firstorder_Minimum	0.88293	0.96139
wavelet_LLL_firstorder_Range	0.88778	0.952866
wavelet_LLL_firstorder_RobustMeanAbsoluteDeviation	0.89916	0.952324
wavelet_LLL_firstorder_RootMeanSquared	0.755697	0.131664
wavelet_LLL_firstorder_Skewness	0.991027	0.804741
wavelet_LLL_firstorder_TotalEnergy	0.348532	0.696811
wavelet_LLL_firstorder_Uniformity	0.419512	0.641593
wavelet_LLL_firstorder_Variance	0.844591	0.79335
wavelet_LLL_glcm_Autocorrelation	0.999214	0.862959
wavelet_LLL_glcm_ClusterProminence	0.755013	0.999198
wavelet_LLL_glcm_ClusterShade	0.547663	0.250633
wavelet_LLL_glcm_ClusterTendency	0.652161	0.508794
wavelet_LLL_glcm_Contrast	0.79736	0.906915
wavelet_LLL_glcm_Correlation	0.772032	0.840211
wavelet_LLL_glcm_DifferenceAverage	0.886408	0.766022
wavelet_LLL_glcm_DifferenceEntropy	0.815207	0.919419
wavelet_LLL_glcm_DifferenceVariance	0.785877	0.896261
wavelet_LLL_glcm_Id	0.78317	0.933946
wavelet_LLL_glcm_Idm	0.839342	0.877483
wavelet_LLL_glcm_Idmn	0.925876	0.958493
wavelet_LLL_glcm_Idn	0.845548	0.874337
wavelet_LLL_glcm_Imc1	0.860122	0.808083
wavelet_LLL_glcm_Imc2	0.96429	0.801348
wavelet_LLL_glcm_InverseVariance	0.215498	0.946052
wavelet_LLL_glcm_JointAverage	0.995251	0.876343
wavelet_LLL_glcm_JointEnergy	0.76873	0.796934
wavelet_LLL_glcm_JointEntropy	0.348929	0.45043
wavelet_LLL_glcm_MaximumProbability	0.778429	0.850567
wavelet_LLL_glcm_SumEntropy	0.867277	0.989017
wavelet_LLL_glcm_SumSquares	0.914867	0.898853
wavelet_LLL_gldm_DependenceEntropy	0.996447	0.782563
wavelet_LLL_gldm_DependenceNonUniformity	0.406221	0.160455
wavelet_LLL_gldm_DependenceNonUniformityNormalized	0.829397	0.855552
wavelet_LLL_gldm_DependenceVariance	0.915849	0.850324
wavelet_LLL_gldm_GrayLevelNonUniformity	0.797676	0.813009
wavelet_LLL_gldm_GrayLevelVariance	0.962664	0.849109
wavelet_LLL_gldm_HighGrayLevelEmphasis	0.905544	0.96531
wavelet_LLL_gldm_LargeDependenceEmphasis	0.968984	0.856187
wavelet_LLL_gldm_LargeDependenceHighGrayLevelEmphasis	0.876851	0.922603
wavelet_LLL_gldm_LargeDependenceLowGrayLevelEmphasis	0.776666	0.870948
wavelet_LLL_gldm_LowGrayLevelEmphasis	0.777184	0.801037
wavelet_LLL_gldm_SmallDependenceEmphasis	0.852822	0.983792
wavelet_LLL_gldm_SmallDependenceHighGrayLevelEmphasis	0.905648	0.506553
wavelet_LLL_gldm_SmallDependenceLowGrayLevelEmphasis	0.874627	0.976857
wavelet_LLL_glrlm_GrayLevelNonUniformity	0.775552	0.903887
wavelet_LLL_glrlm_GrayLevelNonUniformityNormalized	0.843357	0.87685
wavelet_LLL_glrlm_GrayLevelVariance	0.86527	0.794773
wavelet_LLL_glrlm_HighGrayLevelRunEmphasis	0.983941	0.977496
wavelet_LLL_glrlm_LongRunEmphasis	0.881374	0.941997
wavelet_LLL_glrlm_LongRunHighGrayLevelEmphasis	0.865299	0.866144
wavelet_LLL_glrlm_LongRunLowGrayLevelEmphasis	0.993198	0.986211
wavelet_LLL_glrlm_LowGrayLevelRunEmphasis	0.767073	0.772947
wavelet_LLL_glrlm_RunEntropy	0.977409	0.930599
wavelet_LLL_glrlm_RunLengthNonUniformity	0.853602	0.791047
wavelet_LLL_glrlm_RunLengthNonUniformityNormalized	0.800322	0.976652
wavelet_LLL_glrlm_RunPercentage	0.999835	0.775244
wavelet_LLL_glrlm_RunVariance	0.769224	0.953383
wavelet_LLL_glrlm_ShortRunEmphasis	0.705071	0.806931
wavelet_LLL_glrlm_ShortRunHighGrayLevelEmphasis	0.918377	0.760849
wavelet_LLL_glrlm_ShortRunLowGrayLevelEmphasis	0.754676	0.8356
wavelet_LLL_glszm_GrayLevelNonUniformity	0.782013	0.924291
wavelet_LLL_glszm_GrayLevelNonUniformityNormalized	0.806448	0.112294
wavelet_LLL_glszm_GrayLevelVariance	0.779266	0.766462
wavelet_LLL_glszm_HighGrayLevelZoneEmphasis	0.959392	0.88705
wavelet_LLL_glszm_LargeAreaEmphasis	0.967868	0.752517
wavelet_LLL_glszm_LargeAreaHighGrayLevelEmphasis	0.918519	0.881292
wavelet_LLL_glszm_LargeAreaLowGrayLevelEmphasis	0.866531	0.970753
wavelet_LLL_glszm_LowGrayLevelZoneEmphasis	0.797583	0.885254
wavelet_LLL_glszm_SizeZoneNonUniformity	0.870371	0.893668
wavelet_LLL_glszm_SizeZoneNonUniformityNormalized	0.933613	0.918345
wavelet_LLL_glszm_SmallAreaEmphasis	0.78384	0.882209
wavelet_LLL_glszm_SmallAreaHighGrayLevelEmphasis	0.8505	0.824633
wavelet_LLL_glszm_SmallAreaLowGrayLevelEmphasis	0.896078	0.772638
wavelet_LLL_glszm_ZoneEntropy	0.184073	0.624597
wavelet_LLL_glszm_ZonePercentage	0.857945	0.773106
wavelet_LLL_glszm_ZoneVariance	0.876099	0.87365
wavelet_LLL_ngtdm_Busyness	0.85473	0.925364
wavelet_LLL_ngtdm_Coarseness	0.985116	0.793502
wavelet_LLL_ngtdm_Complexity	0.839164	0.947932
wavelet_LLL_ngtdm_Contrast	0.806252	0.957995
wavelet_LLL_ngtdm_Strength	0.767029	0.861621
